# Supplementary material for: Comprehensive microRNA analysis toward exploring a new functional component in Matcha green tea
Source: Food Chem (Oxf). 2025 May 28;10:100265. doi: 10.1016/j.fochms.2025.100265 (PMC12171767; doi:10.1016/j.fochms.2025.100265)
Supplement: Supplementary file 2 — Supplementary material 2 [file mmc2.xlsx]

## Sheet: Table S1
	Table S1	NGS Analysis of miRNAs in Matcha
	miRBase Name	MIX		OM		SM
		Mapped Reads	Normalized Reads	Mapped Reads	Normalized Reads	Mapped Reads	Normalized Reads
	lja-miR166-3p	2263	186.795	4620	608.679	6000	576.598
	csn-miR166c-3p|aof-miR166b	84	6.93363	157	20.6846	133	12.7813
	conservative_comp140003_c1_124157|csn-miR396d-5p|aly-miR396b-5p|ama-miR396-5p|aqc-miR396b|ata-miR396c-5p|ath-miR396b-5p|atr-miR396b|atr-miR396c|atr-miR396e|bcy-miR396b|bdi-miR396e-5p|bgy-miR396b|bna-miR396a|bra-miR396-5p|cas-miR396b|cca-miR396a-5p|ccl-miR396|cme-miR396a|cme-miR396c|cme-miR396d|csi-miR396f-5p|fve-miR396b-5p|gma-miR396b-5p|gma-miR396c|gma-miR396k-5p|lus-miR396b|lus-miR396e|mdm-miR3…	74	6.10819	170	22.3973	334	32.0973
	csi-miR166a-3p|ctr-miR166|hbr-miR166b|lus-miR166i|lus-miR166k	58	4.7875	109	14.3606	161	15.4721
	gma-miR396e	54	4.45733	93	12.2526	65	6.24648
	ahy-miR159|aly-miR159a-3p|aof-miR159|ath-miR159a|atr-miR159|bna-miR159|bra-miR159a|cme-miR159a|cpa-miR159a|csi-miR159a-3p|fve-miR159a-3p|gma-miR159a-3p|gma-miR159e-3p|hbr-miR159a|htu-miR159a|mdm-miR159d|mdm-miR159e|mdm-miR159f|mes-miR159a-3p|mes-miR159b|mtr-miR159a|nta-miR159|ppe-miR159|ptc-miR159a|ptc-miR159b|pvu-miR159a.1|rco-miR159|sly-miR159|vca-miR159-3p|vvi-miR159c	50	4.12716	101	13.3066	91	8.74508
	csn-miRn372	49	4.04462	182	23.9783	140	13.454
	lja-miR168-5p	44	3.6319	84	11.0669	153	14.7033
	aqc-miR166a|aqc-miR166d|cme-miR166e|dpr-miR166a|lus-miR166e|mtr-miR166c|mtr-miR166f|osa-miR166g-3p|osa-miR166h-3p|pab-miR166a|sbi-miR166f|sly-miR166c-3p|ssl-miR166a|stu-miR166b|tcc-miR166c|zma-miR166l-3p|zma-miR166m-3p	41	3.38427	81	10.6716	136	13.0696
	csn-miRn409	36	2.97155	90	11.8574	100	9.60997
	csn-miRn230	34	2.80647	60	7.90493	63	6.05428
	csn-miRn343	31	2.55884	70	9.22241	90	8.64898
	csn-miRn323	31	2.55884	43	5.6652	79	7.59188
	csn-miRn431	30	2.4763	90	11.8574	118	11.3398
	csn-miRn469	29	2.39375	69	9.09066	89	8.55288
	csn-miRn58	28	2.31121	82	10.8034	99	9.51387
	csn-miRn31	28	2.31121	73	9.61766	58	5.57378
	csn-miRn315	28	2.31121	59	7.77318	36	3.45959
	csn-miRn116-3P	24	1.98104	67	8.82717	95	9.12947
	csn-miRn180-3P	22	1.81595	31	4.08421	48	4.61279
	csn-miRn136	21	1.73341	64	8.43192	64	6.15038
	csn-miRn77	21	1.73341	43	5.6652	48	4.61279
	smo-miR408	19	1.56832	9	1.18574	97	9.32167
	csn-miRn124	19	1.56832	24	3.16197	37	3.55569
	gma-miR156f	18	1.48578	42	5.53345	113	10.8593
	csn-miR166b	18	1.48578	45	5.92869	73	7.01528
	csn-miRn262	17	1.40323	31	4.08421	49	4.70889
	csn-miRn325	17	1.40323	23	3.03022	41	3.94009
	csn-miRn164	16	1.32069	54	7.11443	48	4.61279
	csn-miRn97	16	1.32069	43	5.6652	36	3.45959
	csn-miRn393	15	1.23815	24	3.16197	48	4.61279
	csn-miRn473	15	1.23815	34	4.47946	41	3.94009
	csn-miRn24	14	1.1556	19	2.50323	42	4.03619
	unconservative_comp113142_c0_32082	13	1.07306	34	4.47946	62	5.95818
	csn-miRn472	13	1.07306	45	5.92869	50	4.80499
	csn-miRn264	13	1.07306	34	4.47946	44	4.22839
	csn-miRn365	13	1.07306	39	5.1382	41	3.94009
	osa-miR166e-3p	13	1.07306	29	3.82071	38	3.65179
	csn-miRn79-3P	13	1.07306	22	2.89847	31	2.97909
	csn-miRn50	13	1.07306	30	3.95246	27	2.59469
	csn-miRn471	12	0.990518	25	3.29372	38	3.65179
	csn-miRn280	12	0.990518	25	3.29372	32	3.07519
	aof-miR393a	12	0.990518	37	4.8747	23	2.21029
	csn-miRn420	12	0.990518	20	2.63498	22	2.11419
	csn-miRn357	12	0.990518	38	5.00645	8	0.768798
	csn-miRn376	11	0.907975	16	2.10798	55	5.28548
	csn-miRn275	11	0.907975	45	5.92869	40	3.84399
	csn-miRn408	10	0.825432	55	7.24618	80	7.68798
	csn-miRn145	10	0.825432	35	4.61121	51	4.90109
	csn-miRn223	10	0.825432	9	1.18574	29	2.78689
	unconservative_comp101331_c0_163583	10	0.825432	23	3.03022	27	2.59469
	csn-miRn235-5P	10	0.825432	16	2.10798	27	2.59469
	csn-miR167d-5p|aof-miR167b|ata-miR167b-5p|ata-miR167d-5p|bdi-miR167c-5p|bdi-miR167d-5p|bdi-miR167e-5p|bdi-miR167g|ccl-miR167a|ccl-miR167b|cpa-miR167d|ctr-miR167|eun-miR167a-5p|gma-miR167g|mes-miR167d|mes-miR167e|mes-miR167f|ppe-miR167c|vca-miR167a-5p|vca-miR167b-5p	10	0.825432	18	2.37148	10	0.960997
	aqc-miR535	10	0.825432	33	4.34771	9	0.864898
	aof-miR398|aqc-miR398b|bdi-miR398a|cca-miR398|cme-miR398a|csi-miR398b-3p|gma-miR398c|gma-miR398d|lus-miR398a|mdm-miR398b|mdm-miR398c|mes-miR398|mtr-miR398b|mtr-miR398c|nta-miR398|osa-miR398b|ppe-miR398a-3p|ptc-miR398b|ptc-miR398c-3p|rco-miR398b|tcc-miR398a|vvi-miR398b|vvi-miR398c	9	0.742889	13	1.71273	52	4.99719
	aof-miR166c|ath-miR165a-3p|ath-miR165b|bna-miR166f|cas-miR165a|lus-miR166b	9	0.742889	34	4.47946	37	3.55569
	csn-miRn370	9	0.742889	29	3.82071	25	2.40249
	csn-miRn95	9	0.742889	14	1.84448	17	1.6337
	csn-miRn155	9	0.742889	14	1.84448	13	1.2493
	csn-miRn122-3P	8	0.660345	25	3.29372	53	5.09329
	conservative_comp95877_c0_16210	8	0.660345	25	3.29372	50	4.80499
	csn-miRn468	8	0.660345	11	1.44924	23	2.21029
	csn-miRn221	8	0.660345	14	1.84448	22	2.11419
	csn-miRn461	8	0.660345	9	1.18574	20	1.92199
	csn-miRn65	8	0.660345	14	1.84448	17	1.6337
	csn-miRn424	8	0.660345	11	1.44924	16	1.5376
	csn-miRn105	8	0.660345	17	2.23973	13	1.2493
	csn-miRn233	8	0.660345	6	0.790493	11	1.0571
	pab-miR166j	7	0.577802	24	3.16197	41	3.94009
	csn-miRn46	7	0.577802	20	2.63498	23	2.21029
	csn-miRn226-5P	7	0.577802	22	2.89847	21	2.01809
	csn-miRn195	7	0.577802	4	0.526995	19	1.82589
	csn-miRn241	7	0.577802	14	1.84448	17	1.6337
	csn-miRn259	7	0.577802	12	1.58099	15	1.4415
	csn-miRn123	7	0.577802	12	1.58099	14	1.3454
	csn-miRn281	7	0.577802	20	2.63498	12	1.1532
	csn-miRn220	7	0.577802	10	1.31749	12	1.1532
	csn-miR166c-5p	7	0.577802	4	0.526995	10	0.960997
	csn-miRn192-3P	7	0.577802	6	0.790493	9	0.864898
	csn-miRn107	6	0.495259	16	2.10798	130	12.493
	csn-miRn289	6	0.495259	3	0.395246	61	5.86208
	mes-miR166i	6	0.495259	12	1.58099	16	1.5376
	csn-miRn261	6	0.495259	13	1.71273	14	1.3454
	csn-miRn237	6	0.495259	6	0.790493	14	1.3454
	csn-miRn282-3P	6	0.495259	16	2.10798	13	1.2493
	csn-miRn436	6	0.495259	11	1.44924	9	0.864898
	csn-miRn91	6	0.495259	5	0.658744	8	0.768798
	csn-miRn263	6	0.495259	14	1.84448	5	0.480499
	csn-miRn285	6	0.495259	5	0.658744	5	0.480499
	csn-miRn255	5	0.412716	27	3.55722	30	2.88299
	csn-miRn395	5	0.412716	16	2.10798	23	2.21029
	csn-miRn251-3P	5	0.412716	11	1.44924	23	2.21029
	csn-miRn62	5	0.412716	12	1.58099	21	2.01809
	csn-miRn17	5	0.412716	8	1.05399	21	2.01809
	aly-miR169h-5p|aly-miR169i-5p|aly-miR169j-5p|aly-miR169k-5p|aly-miR169l-5p|aly-miR169m-5p|aqc-miR169b|ata-miR169i-5p|ath-miR169h|ath-miR169i|ath-miR169j|ath-miR169k|ath-miR169l|ath-miR169m|ath-miR169n|bdi-miR169e-5p|bdi-miR169g|cas-miR169c|cas-miR169e-5p|cas-miR169g-5p|cme-miR169e|cme-miR169n|ghb-miR169a|ghr-miR169a|lus-miR169b|lus-miR169c|lus-miR169k|mdm-miR169k|mdm-miR169l|mdm-miR169m|mdm-miR16…	5	0.412716	3	0.395246	21	2.01809
	csn-miRn455	5	0.412716	10	1.31749	19	1.82589
	csn-miRn139	5	0.412716	13	1.71273	18	1.7298
	csn-miRn210	5	0.412716	19	2.50323	17	1.6337
	conservative_comp143751_c0_433	5	0.412716	10	1.31749	15	1.4415
	conservative_comp148265_c0_285156	5	0.412716	14	1.84448	14	1.3454
	csn-miRn466-3p	5	0.412716	5	0.658744	13	1.2493
	csn-miRn475	5	0.412716	13	1.71273	9	0.864898
	csn-miR169a-5p|mdm-miR169b	5	0.412716	8	1.05399	9	0.864898
	csn-miRn180-5P	5	0.412716	2	0.263498	8	0.768798
	csn-miRn115	5	0.412716	3	0.395246	7	0.672698
	csn-miRn170	5	0.412716	10	1.31749	6	0.576598
	csn-miRn272	5	0.412716	4	0.526995	5	0.480499
	csn-miRn9	5	0.412716	2	0.263498	5	0.480499
	csn-miRn328	5	0.412716	2	0.263498	5	0.480499
	csn-miRn451	5	0.412716	7	0.922241	4	0.384399
	csn-miRn142	5	0.412716	12	1.58099	3	0.288299
	unconservative_comp61995_c0_87861	5	0.412716	7	0.922241	2	0.192199
	csn-miRn179	5	0.412716	4	0.526995	1	0.0960997
	csn-miRn85	5	0.412716	6	0.790493	0	0
	csn-miRn242	5	0.412716	5	0.658744	0	0
	csn-miRn205-5P	4	0.330173	19	2.50323	23	2.21029
	csn-miRn453-3P	4	0.330173	5	0.658744	23	2.21029
	unconservative_comp1332541_c0_177937|csn-miRn117	4	0.330173	14	1.84448	20	1.92199
	csn-miRn87	4	0.330173	9	1.18574	18	1.7298
	csn-miRn313	4	0.330173	11	1.44924	16	1.5376
	csi-miR1515a|csi-miR1515b-5p	4	0.330173	15	1.97623	15	1.4415
	csn-miR396a-3p|ata-miR396e-3p|bdi-miR396c-3p|bdi-miR396d-3p|vca-miR396-3p|zma-miR396a-3p|zma-miR396b-3p	4	0.330173	4	0.526995	13	1.2493
	csn-miR403	4	0.330173	13	1.71273	12	1.1532
	csn-miRn332	4	0.330173	11	1.44924	11	1.0571
	csn-miRn148	4	0.330173	9	1.18574	11	1.0571
	csn-miRn367	4	0.330173	5	0.658744	11	1.0571
	csn-miRn21	4	0.330173	15	1.97623	10	0.960997
	csn-miRn345	4	0.330173	13	1.71273	10	0.960997
	csn-miRn336	4	0.330173	9	1.18574	10	0.960997
	csn-miRn160	4	0.330173	1	0.131749	10	0.960997
	csn-miRn396	4	0.330173	10	1.31749	8	0.768798
	csn-miRn292	4	0.330173	6	0.790493	8	0.768798
	csn-miRn412	4	0.330173	8	1.05399	7	0.672698
	csn-miRn352	4	0.330173	3	0.395246	7	0.672698
	unconservative_comp146627_c0_290056	4	0.330173	5	0.658744	6	0.576598
	csn-miRn288	4	0.330173	4	0.526995	6	0.576598
	csn-miRn93	4	0.330173	2	0.263498	5	0.480499
	csn-miRn118	4	0.330173	4	0.526995	4	0.384399
	csn-miRn84	4	0.330173	5	0.658744	3	0.288299
	unconservative_comp158118_c5_196002|csn-miRn14-3P	4	0.330173	4	0.526995	3	0.288299
	csn-miRn83	3	0.24763	15	1.97623	35	3.36349
	bna-miR397a|bna-miR397b	3	0.24763	5	0.658744	21	2.01809
	csn-miRn397	3	0.24763	11	1.44924	19	1.82589
	csn-miRn130	3	0.24763	13	1.71273	16	1.5376
	mdm-miR477b	3	0.24763	4	0.526995	16	1.5376
	csn-miRn3	3	0.24763	7	0.922241	15	1.4415
	csn-miRn205-3P	3	0.24763	9	1.18574	14	1.3454
	csn-miRn287	3	0.24763	8	1.05399	14	1.3454
	mtr-miR166b	3	0.24763	6	0.790493	13	1.2493
	csn-miR156a|ama-miR156	3	0.24763	3	0.395246	13	1.2493
	osa-miR159f	3	0.24763	13	1.71273	10	0.960997
	csn-miRn49	3	0.24763	12	1.58099	10	0.960997
	csn-miRn229	3	0.24763	10	1.31749	10	0.960997
	csn-miRn413	3	0.24763	5	0.658744	10	0.960997
	csn-miRn416	3	0.24763	5	0.658744	9	0.864898
	csn-miRn169	3	0.24763	2	0.263498	9	0.864898
	csn-miRn157	3	0.24763	0	0	6	0.576598
	csn-miRn283	3	0.24763	5	0.658744	5	0.480499
	csn-miR4403	3	0.24763	3	0.395246	5	0.480499
	csi-miR166i-3p|csi-miR166k-3p	3	0.24763	4	0.526995	4	0.384399
	csn-miRn403	3	0.24763	3	0.395246	4	0.384399
	csn-miRn57	3	0.24763	1	0.131749	4	0.384399
	csn-miRn150	3	0.24763	2	0.263498	3	0.288299
	csn-miRn448	3	0.24763	0	0	3	0.288299
	unconservative_comp136449_c0_282484	3	0.24763	3	0.395246	2	0.192199
	csi-miR164a-3p	3	0.24763	1	0.131749	2	0.192199
	rgl-miR7972	3	0.24763	1	0.131749	2	0.192199
	csn-miRn377	3	0.24763	2	0.263498	1	0.0960997
	csn-miRn177	3	0.24763	1	0.131749	0	0
	ata-miR166c-3p|bdi-miR166j|lus-miR166f|pab-miR166b|ptc-miR166n|ptc-miR166o|ptc-miR166q	3	0.24763	1	0.131749	0	0
	csn-miRn306	2	0.165086	14	1.84448	30	2.88299
	unconservative_comp161085_c0_107831	2	0.165086	6	0.790493	19	1.82589
	csn-miRn72	2	0.165086	11	1.44924	13	1.2493
	csn-miRn444	2	0.165086	8	1.05399	13	1.2493
	csn-miRn69	2	0.165086	2	0.263498	13	1.2493
	csn-miRn405	2	0.165086	2	0.263498	12	1.1532
	csn-miRn18	2	0.165086	3	0.395246	11	1.0571
	csn-miRn465-3P	2	0.165086	12	1.58099	10	0.960997
	csn-miRn26	2	0.165086	9	1.18574	10	0.960997
	aly-miR166a-5p|aly-miR166c-5p|aly-miR166d-5p|bdi-miR166e-5p|cas-miR166a|csi-miR166a-5p|csi-miR166e-5p|eun-miR166-5p|gma-miR166a-5p|gma-miR166c-5p|gma-miR166l|mtr-miR166g-5p|osa-miR166d-5p|stu-miR166a-5p|vca-miR166b-5p|zma-miR166c-5p	2	0.165086	9	1.18574	10	0.960997
	csn-miRn314	2	0.165086	4	0.526995	10	0.960997
	csn-miRn109	2	0.165086	4	0.526995	9	0.864898
	csn-miRn398	2	0.165086	2	0.263498	9	0.864898
	bdi-miR408-3p|cpa-miR408|dpr-miR408|osa-miR408-3p|rco-miR408|sbi-miR408|sof-miR408a|sof-miR408b|sof-miR408c|sof-miR408d|ssp-miR408a|ssp-miR408d|tae-miR408|zma-miR408a|zma-miR408b-3p	2	0.165086	1	0.131749	9	0.864898
	csn-miRn361	2	0.165086	9	1.18574	8	0.768798
	csn-miRn297	2	0.165086	8	1.05399	8	0.768798
	csn-miRn465-5P	2	0.165086	3	0.395246	8	0.768798
	csn-miRn86	2	0.165086	3	0.395246	8	0.768798
	csn-miRn25	2	0.165086	3	0.395246	8	0.768798
	csn-miRn112	2	0.165086	2	0.263498	8	0.768798
	csn-miRn35-5P	2	0.165086	8	1.05399	7	0.672698
	csn-miRn59	2	0.165086	8	1.05399	7	0.672698
	csn-miRn316	2	0.165086	4	0.526995	7	0.672698
	csn-miRn70	2	0.165086	7	0.922241	6	0.576598
	csn-miRn470	2	0.165086	5	0.658744	6	0.576598
	csn-miRn458	2	0.165086	3	0.395246	6	0.576598
	csn-miRn12	2	0.165086	2	0.263498	6	0.576598
	csn-miR156e|smo-miR156c	2	0.165086	0	0	6	0.576598
	csn-miRn392	2	0.165086	5	0.658744	5	0.480499
	csn-miRn348	2	0.165086	4	0.526995	5	0.480499
	csn-miRn116-5P	2	0.165086	4	0.526995	5	0.480499
	csn-miRn36	2	0.165086	4	0.526995	5	0.480499
	sly-miR395a|sly-miR395b	2	0.165086	2	0.263498	5	0.480499
	csn-miRn228-3P	2	0.165086	4	0.526995	4	0.384399
	stu-miR8016	2	0.165086	3	0.395246	4	0.384399
	csn-miRn419	2	0.165086	3	0.395246	4	0.384399
	csn-miRn271-3P	2	0.165086	1	0.131749	4	0.384399
	csn-miRn463	2	0.165086	0	0	4	0.384399
	aly-miR395i|cca-miR395b|cca-miR395c|lus-miR395e	2	0.165086	9	1.18574	3	0.288299
	csn-miRn462	2	0.165086	4	0.526995	3	0.288299
	aly-miR159b-3p|ath-miR159b-3p|cas-miR159b-3p|cas-miR159c-3p|lus-miR159c	2	0.165086	4	0.526995	3	0.288299
	csn-miRn29	2	0.165086	3	0.395246	3	0.288299
	conservative_comp154857_c3_94319|csn-miRn244	2	0.165086	9	1.18574	2	0.192199
	csn-miRn89	2	0.165086	5	0.658744	2	0.192199
	csn-miRn279-3P	2	0.165086	5	0.658744	2	0.192199
	csn-miRn222	2	0.165086	3	0.395246	2	0.192199
	csn-miRn319-5P	2	0.165086	2	0.263498	2	0.192199
	csn-miRn382	2	0.165086	2	0.263498	2	0.192199
	csn-miRn56	2	0.165086	2	0.263498	2	0.192199
	aof-miR396a|cme-miR396e|eun-miR396a-5p|mdm-miR396f|mdm-miR396g|ptc-miR396f	2	0.165086	1	0.131749	2	0.192199
	csn-miRn309	2	0.165086	1	0.131749	2	0.192199
	pab-miR396a-5p|vvi-miR396a	2	0.165086	1	0.131749	2	0.192199
	csn-miRn236-3P	2	0.165086	0	0	2	0.192199
	csn-miRn35-3P	2	0.165086	4	0.526995	1	0.0960997
	csn-miRn197	2	0.165086	4	0.526995	1	0.0960997
	ppt-miR166j|ppt-miR166k|ppt-miR166l	2	0.165086	3	0.395246	1	0.0960997
	csn-miRn406	2	0.165086	2	0.263498	1	0.0960997
	csn-miRn190	2	0.165086	0	0	1	0.0960997
	bdi-miR159b-3p.1|far-miR159|hvu-miR159a|hvu-miR159b|osa-miR159a.1|osa-miR159b|sbi-miR159a|sof-miR159a|sof-miR159b|sof-miR159d|ssp-miR159a|tae-miR159a|tae-miR159b|zma-miR159a-3p|zma-miR159b-3p|zma-miR159f-3p|zma-miR159j-3p|zma-miR159k-3p	2	0.165086	0	0	1	0.0960997
	csn-miRn174	2	0.165086	4	0.526995	0	0
	csn-miR396e	2	0.165086	3	0.395246	0	0
	csn-miRn212	2	0.165086	0	0	0	0
	csn-miRn183	1	0.0825432	14	1.84448	27	2.59469
	csn-miRn358	1	0.0825432	8	1.05399	27	2.59469
	csn-miRn425	1	0.0825432	5	0.658744	15	1.4415
	csn-miRn52	1	0.0825432	7	0.922241	13	1.2493
	conservative_comp1828432_c0_303379	1	0.0825432	4	0.526995	13	1.2493
	ptc-miR6478	1	0.0825432	5	0.658744	11	1.0571
	csn-miRn422	1	0.0825432	5	0.658744	10	0.960997
	csn-miRn253	1	0.0825432	7	0.922241	9	0.864898
	csn-miRn363	1	0.0825432	7	0.922241	9	0.864898
	csn-miRn334	1	0.0825432	5	0.658744	9	0.864898
	csn-miRn423	1	0.0825432	3	0.395246	8	0.768798
	csn-miRn224	1	0.0825432	2	0.263498	8	0.768798
	csn-miRn459	1	0.0825432	2	0.263498	7	0.672698
	csn-miRn92	1	0.0825432	2	0.263498	7	0.672698
	csn-miRn381	1	0.0825432	2	0.263498	7	0.672698
	csn-miRn114	1	0.0825432	1	0.131749	7	0.672698
	aly-miR399b-3p|aly-miR399c-3p|aof-miR399a|ath-miR399b|ath-miR399c-3p|csi-miR399d-3p|fve-miR399a|gma-miR399a|gma-miR399b|gma-miR399c|gma-miR399h|mdm-miR399i|mdm-miR399j|mes-miR399f|mtr-miR399l|mtr-miR399p|osa-miR399d|pab-miR399d|pvu-miR399a|rco-miR399a|sbi-miR399d|sbi-miR399i|tcc-miR399i|vun-miR399a|vvi-miR399b|vvi-miR399c|zma-miR399e-3p|zma-miR399i-3p|zma-miR399j-3p	1	0.0825432	0	0	7	0.672698
	csn-miRn394	1	0.0825432	0	0	7	0.672698
	csn-miRn63	1	0.0825432	9	1.18574	6	0.576598
	csi-miR156a-3p	1	0.0825432	6	0.790493	6	0.576598
	csn-miRn194-3P	1	0.0825432	6	0.790493	6	0.576598
	conservative_comp96227_c0_210116|csn-miR171h|aof-miR171a|aqc-miR171a|aqc-miR171b|aqc-miR171d|ata-miR171b-3p|ata-miR171d-3p|bdi-miR171b|bdi-miR171c-3p|bdi-miR171d-3p|bdi-miR171e|cme-miR171c|cme-miR171f|cpa-miR171a|cpa-miR171b|cpa-miR171c|cpa-miR171d|crt-miR171|csi-miR171c-3p|csi-miR171d-3p|csi-miR171f-3p|csi-miR171h-3p|csi-miR171i-3p|far-miR171|fve-miR171a|fve-miR171c-3p|fve-miR171d|fve-miR171e|fv…	1	0.0825432	4	0.526995	6	0.576598
	csn-miRn43	1	0.0825432	1	0.131749	6	0.576598
	csn-miRn402	1	0.0825432	1	0.131749	6	0.576598
	csn-miRn356	1	0.0825432	8	1.05399	5	0.480499
	csn-miRn366	1	0.0825432	4	0.526995	5	0.480499
	lus-miR398f	1	0.0825432	1	0.131749	5	0.480499
	csn-miRn133	1	0.0825432	1	0.131749	5	0.480499
	csn-miRn246	1	0.0825432	1	0.131749	5	0.480499
	conservative_comp159798_c0_170160	1	0.0825432	0	0	5	0.480499
	csn-miRn100	1	0.0825432	12	1.58099	4	0.384399
	csn-miRn27	1	0.0825432	6	0.790493	4	0.384399
	unconservative_comp116569_c0_188359	1	0.0825432	4	0.526995	4	0.384399
	csn-miRn317	1	0.0825432	3	0.395246	4	0.384399
	csn-miRn443	1	0.0825432	2	0.263498	4	0.384399
	csn-miRn120	1	0.0825432	2	0.263498	4	0.384399
	conservative_comp113862_c0_107016	1	0.0825432	2	0.263498	4	0.384399
	csn-miRn279-5P	1	0.0825432	1	0.131749	4	0.384399
	csn-miR828a|cme-miR828|gma-miR828a|gma-miR828b|mdm-miR828a|mdm-miR828b|mes-miR828a|mes-miR828b|ppe-miR828-5p|ptc-miR828a|ptc-miR828b-5p|ssl-miR828|vvi-miR828a	1	0.0825432	0	0	4	0.384399
	csn-miRn464	1	0.0825432	0	0	4	0.384399
	csn-miRn228-5P	1	0.0825432	0	0	4	0.384399
	csn-miRn110	1	0.0825432	0	0	4	0.384399
	cca-miR169a|nta-miR169t,sly-miR169e-5p	1	0.0825432	0	0	4	0.384399
	csn-miRn302	1	0.0825432	7	0.922241	3	0.288299
	csn-miRn410	1	0.0825432	4	0.526995	3	0.288299
	csn-miRn452	1	0.0825432	4	0.526995	3	0.288299
	csn-miR167c-3p	1	0.0825432	3	0.395246	3	0.288299
	csn-miRn338	1	0.0825432	3	0.395246	3	0.288299
	csn-miRn434	1	0.0825432	3	0.395246	3	0.288299
	csn-miR535b	1	0.0825432	3	0.395246	3	0.288299
	mdm-miR396a	1	0.0825432	2	0.263498	3	0.288299
	csn-miR167e	1	0.0825432	2	0.263498	3	0.288299
	csn-miRn418	1	0.0825432	1	0.131749	3	0.288299
	csn-miR172g-3p	1	0.0825432	1	0.131749	3	0.288299
	ahy-miR408-3p|aly-miR408-3p|ath-miR408-3p|cas-miR408|cme-miR408|csi-miR408-3p|gma-miR408a-3p|gma-miR408b-3p|gma-miR408c-3p|lus-miR408a|mdm-miR408a|mes-miR408|mtr-miR408-3p|pta-miR408|ptc-miR408-3p|vun-miR408|vvi-miR408	1	0.0825432	1	0.131749	3	0.288299
	csn-miRn203	1	0.0825432	0	0	3	0.288299
	unconservative_comp159095_c0_96677	1	0.0825432	0	0	3	0.288299
	csi-miR171b-3p|gma-miR171b-3p|mtr-miR171g|mtr-miR171h|ppe-miR171d-3p	1	0.0825432	2	0.263498	2	0.192199
	csn-miRn407	1	0.0825432	2	0.263498	2	0.192199
	eun-miR482c-3p	1	0.0825432	2	0.263498	2	0.192199
	conservative_comp115541_c0_163137	1	0.0825432	2	0.263498	2	0.192199
	csn-miRn335	1	0.0825432	2	0.263498	2	0.192199
	csn-miRn15	1	0.0825432	1	0.131749	2	0.192199
	csn-miRn258	1	0.0825432	1	0.131749	2	0.192199
	csn-miRn375	1	0.0825432	1	0.131749	2	0.192199
	csn-miR397	1	0.0825432	1	0.131749	2	0.192199
	csn-miRn267-3P	1	0.0825432	0	0	2	0.192199
	csn-miRn55	1	0.0825432	0	0	2	0.192199
	unconservative_comp48358_c0_139912	1	0.0825432	0	0	2	0.192199
	csn-miRn354	1	0.0825432	6	0.790493	1	0.0960997
	csn-miRn349	1	0.0825432	5	0.658744	1	0.0960997
	fve-miR159b	1	0.0825432	5	0.658744	1	0.0960997
	mes-miR530b	1	0.0825432	3	0.395246	1	0.0960997
	csn-miRn73	1	0.0825432	2	0.263498	1	0.0960997
	csn-miR395c	1	0.0825432	2	0.263498	1	0.0960997
	conservative_comp162723_c0_95360|csn-miR156b|bna-miR156a|hvu-miR156a|hvu-miR156b|rco-miR156a|rco-miR156b|rco-miR156c|rco-miR156d|ssl-miR156|ssp-miR156|tae-miR156	1	0.0825432	2	0.263498	1	0.0960997
	csn-miRn173-5P	1	0.0825432	2	0.263498	1	0.0960997
	csn-miRn42	1	0.0825432	2	0.263498	1	0.0960997
	csi-miR159c-3p|ppt-miR319c|ppt-miR319d-3p|ppt-miR319e	1	0.0825432	2	0.263498	1	0.0960997
	csn-miRn453-5P	1	0.0825432	2	0.263498	1	0.0960997
	ath-miR858b|pab-miR858b	1	0.0825432	2	0.263498	1	0.0960997
	ppt-miR166m	1	0.0825432	2	0.263498	1	0.0960997
	csi-miR169l-3p	1	0.0825432	1	0.131749	1	0.0960997
	csn-miRn166	1	0.0825432	1	0.131749	1	0.0960997
	aly-miR167d-5p|ath-miR167d|cca-miR167|eun-miR167b-5p|nta-miR167a|nta-miR167b|nta-miR167c|pab-miR167b|rco-miR167c	1	0.0825432	1	0.131749	1	0.0960997
	conservative_comp156658_c3_74281	1	0.0825432	1	0.131749	1	0.0960997
	csn-miRn98	1	0.0825432	1	0.131749	1	0.0960997
	csn-miRn415	1	0.0825432	1	0.131749	1	0.0960997
	csn-miRn225	1	0.0825432	1	0.131749	1	0.0960997
	csn-miRn208-3P	1	0.0825432	1	0.131749	1	0.0960997
	csn-miRn341	1	0.0825432	1	0.131749	1	0.0960997
	csn-miRn34	1	0.0825432	1	0.131749	1	0.0960997
	csn-miR482b	1	0.0825432	1	0.131749	1	0.0960997
	csn-miR6149	1	0.0825432	1	0.131749	1	0.0960997
	ppe-miR398b	1	0.0825432	0	0	1	0.0960997
	fve-miR167d,lus-miR167a|vvi-miR167c	1	0.0825432	0	0	1	0.0960997
	csn-miRn78	1	0.0825432	0	0	1	0.0960997
	csn-miRn20	1	0.0825432	0	0	1	0.0960997
	csn-miRn239	1	0.0825432	0	0	1	0.0960997
	mes-miR159a-5p	1	0.0825432	0	0	1	0.0960997
	aau-miR172|vvi-miR172d	1	0.0825432	0	0	1	0.0960997
	lja-miR398-3p|stu-miR398b-3p	1	0.0825432	0	0	1	0.0960997
	csn-miRn44-5P	1	0.0825432	4	0.526995	0	0
	csn-miRn355-5P	1	0.0825432	2	0.263498	0	0
	csn-miRn399	1	0.0825432	1	0.131749	0	0
	csn-miR156g	1	0.0825432	1	0.131749	0	0
	csn-miRn404	1	0.0825432	1	0.131749	0	0
	csn-miRn146	1	0.0825432	1	0.131749	0	0
	csn-miRn81	1	0.0825432	1	0.131749	0	0
	csn-miRn90-5P	1	0.0825432	1	0.131749	0	0
	csn-miR396t|cca-miR396c	1	0.0825432	1	0.131749	0	0
	csn-miRn319-3P	1	0.0825432	0	0	0	0
	csn-miRn467-5P	1	0.0825432	0	0	0	0
	csn-miRn11	1	0.0825432	0	0	0	0
	unconservative_comp113245_c0_254175	1	0.0825432	0	0	0	0
	csn-miRn153	1	0.0825432	0	0	0	0
	csn-miRn168-5P	1	0.0825432	0	0	0	0
	csn-miRn234	1	0.0825432	0	0	0	0
	csn-miRn102	1	0.0825432	0	0	0	0
	conservative_comp155867_c2_149808	1	0.0825432	0	0	0	0
	csn-miRn294	1	0.0825432	0	0	0	0
	atr-miR8599	1	0.0825432	0	0	0	0
	csn-miRn269	1	0.0825432	0	0	0	0
	aof-miR393b|fve-miR393b|ghr-miR393|mdm-miR393a|mdm-miR393b|mdm-miR393c|mes-miR393c|mes-miR393d|osa-miR393b-5p|zma-miR393a-5p|zma-miR393c-5p	1	0.0825432	0	0	0	0
	atr-miR8558b	1	0.0825432	0	0	0	0
	hvu-miR5049c	1	0.0825432	0	0	0	0
	csi-miR166g-5p	1	0.0825432	0	0	0	0
	fve-miR396b-3p	1	0.0825432	0	0	0	0
	bdi-miR530a|bdi-miR530b	1	0.0825432	0	0	0	0
	csn-miR398	1	0.0825432	0	0	0	0
	bra-miR5724	1	0.0825432	0	0	0	0
	csn-miRn67	1	0.0825432	0	0	0	0
	pde-miR169	1	0.0825432	0	0	0	0
	csn-miRn161	1	0.0825432	0	0	0	0
	aof-miR5139b	1	0.0825432	0	0	0	0
	csn-miR396d-3p	1	0.0825432	0	0	0	0
	mdm-miR858	1	0.0825432	0	0	0	0
	bra-miR5717	1	0.0825432	0	0	0	0
	csn-miRn276	1	0.0825432	0	0	0	0
	osa-miR1866-3p	1	0.0825432	0	0	0	0
	ghr-miR7485	1	0.0825432	0	0	0	0
	lja-miR11135d-3p	1	0.0825432	0	0	0	0
	osa-miR1862d	1	0.0825432	0	0	0	0
	csn-miRn390-3P	1	0.0825432	0	0	0	0
	csn-miRn446	1	0.0825432	0	0	0	0
	atr-miR8583	1	0.0825432	0	0	0	0
	ath-miR835-3p	1	0.0825432	0	0	0	0
	conservative_comp3610748_c0_166107	1	0.0825432	0	0	0	0
	sly-miR10536	1	0.0825432	0	0	0	0
	atr-miR8605	1	0.0825432	0	0	0	0
	csn-miRn90-3P	1	0.0825432	0	0	0	0
	lja-miR11103a-3p	1	0.0825432	0	0	0	0
	aly-miR3448-3p	1	0.0825432	0	0	0	0
	ptc-miR475d-3p	1	0.0825432	0	0	0	0
	csn-miRn129	1	0.0825432	0	0	0	0
	lja-miR7529	1	0.0825432	0	0	0	0
	gma-miR4415a-5p	1	0.0825432	0	0	0	0
	ppe-miR6269	1	0.0825432	0	0	0	0
	csn-miRn248	0	0	4	0.526995	15	1.4415
	csn-miRn138	0	0	1	0.131749	12	1.1532
	csn-miRn384	0	0	3	0.395246	11	1.0571
	csn-miRn204	0	0	1	0.131749	11	1.0571
	csn-miRn13	0	0	0	0	11	1.0571
	csn-miRn299	0	0	3	0.395246	9	0.864898
	csn-miRn41	0	0	6	0.790493	8	0.768798
	sof-miR159e	0	0	2	0.263498	8	0.768798
	csn-miRn151	0	0	2	0.263498	8	0.768798
	csn-miRn430	0	0	5	0.658744	7	0.672698
	csn-miRn182	0	0	4	0.526995	7	0.672698
	csn-miRn249	0	0	2	0.263498	7	0.672698
	csn-miRn437	0	0	2	0.263498	7	0.672698
	cas-miR394	0	0	2	0.263498	7	0.672698
	csn-miR166k	0	0	4	0.526995	6	0.576598
	csn-miRn374	0	0	4	0.526995	6	0.576598
	csn-miRn211	0	0	2	0.263498	6	0.576598
	csn-miRn60	0	0	1	0.131749	6	0.576598
	csn-miR172f	0	0	0	0	6	0.576598
	csn-miRn373	0	0	4	0.526995	5	0.480499
	csn-miRn187	0	0	3	0.395246	5	0.480499
	unconservative_comp155383_c0_120897	0	0	3	0.395246	5	0.480499
	csn-miRn457	0	0	3	0.395246	5	0.480499
	csn-miRn218	0	0	2	0.263498	5	0.480499
	csn-miRn30	0	0	0	0	5	0.480499
	csn-miRn286	0	0	0	0	5	0.480499
	csn-miRn94	0	0	7	0.922241	4	0.384399
	csn-miR156c-5p|gma-miR156q|gma-miR156s	0	0	5	0.658744	4	0.384399
	pde-miR159	0	0	4	0.526995	4	0.384399
	csn-miRn236-5P	0	0	4	0.526995	4	0.384399
	sly-miR168a-3p	0	0	3	0.395246	4	0.384399
	unconservative_comp963337_c0_191700	0	0	3	0.395246	4	0.384399
	csn-miRn101	0	0	2	0.263498	4	0.384399
	csn-miRn178	0	0	2	0.263498	4	0.384399
	csn-miRn439	0	0	2	0.263498	4	0.384399
	conservative_comp158556_c0_22797|conservative_comp158556_c0_22795	0	0	2	0.263498	4	0.384399
	osa-miR166i-3p	0	0	1	0.131749	4	0.384399
	pab-miR396b|pab-miR396c|pab-miR396i|pab-miR396j|pab-miR396k|pab-miR396l|pab-miR396m|pab-miR396n|pab-miR396o|pab-miR396p|pab-miR396q|pab-miR396r|pab-miR396s|pab-miR396t|ptc-miR396g-5p|tcc-miR396d	0	0	1	0.131749	4	0.384399
	csn-miRn23	0	0	1	0.131749	4	0.384399
	vvi-miR3627-5p	0	0	0	0	4	0.384399
	csn-miRn167	0	0	0	0	4	0.384399
	csn-miRn7	0	0	0	0	4	0.384399
	csn-miR6453	0	0	0	0	4	0.384399
	csn-miRn238	0	0	5	0.658744	3	0.288299
	csn-miRn193	0	0	3	0.395246	3	0.288299
	csn-miRn191	0	0	3	0.395246	3	0.288299
	unconservative_comp135682_c0_35812	0	0	3	0.395246	3	0.288299
	lja-miR168-3p	0	0	2	0.263498	3	0.288299
	csn-miRn162	0	0	2	0.263498	3	0.288299
	csn-miRn113	0	0	2	0.263498	3	0.288299
	csn-miR396p-5p	0	0	1	0.131749	3	0.288299
	gma-miR403a|gma-miR403b	0	0	1	0.131749	3	0.288299
	csn-miRn235-3P	0	0	1	0.131749	3	0.288299
	csn-miRn266	0	0	1	0.131749	3	0.288299
	csn-miRn111	0	0	1	0.131749	3	0.288299
	conservative_comp155840_c0_247521	0	0	1	0.131749	3	0.288299
	stu-miR408b-5p	0	0	1	0.131749	3	0.288299
	conservative_comp109792_c0_20679	0	0	1	0.131749	3	0.288299
	csn-miRn147	0	0	0	0	3	0.288299
	csn-miRn194-5P	0	0	0	0	3	0.288299
	csn-miRn388	0	0	0	0	3	0.288299
	csn-miRn290	0	0	0	0	3	0.288299
	csn-miRn360	0	0	0	0	3	0.288299
	ppe-miR396a	0	0	0	0	3	0.288299
	csn-miRn209	0	0	0	0	3	0.288299
	csn-miRn362	0	0	0	0	3	0.288299
	csn-miRn271-5P	0	0	5	0.658744	2	0.192199
	csn-miRn270	0	0	4	0.526995	2	0.192199
	ata-miR5168-3p|bdi-miR166h-3p|osa-miR166k-3p|osa-miR166l-3p|sbi-miR166e|sbi-miR166g|zma-miR166j-3p|zma-miR166k-3p|zma-miR166n-3p	0	0	3	0.395246	2	0.192199
	unconservative_comp48705_c0_327902	0	0	3	0.395246	2	0.192199
	aly-miR164a-5p|aly-miR164b-5p|aof-miR164|ata-miR164b-5p|ata-miR164c-5p|ath-miR164a|ath-miR164b-5p|atr-miR164a|atr-miR164b|bdi-miR164a-5p|bdi-miR164b|bdi-miR164e|bna-miR164a|bra-miR164a|cas-miR164|cme-miR164c|cme-miR164d|cpa-miR164a|cpa-miR164b|cpa-miR164c|csi-miR164a-5p|csi-miR164b-5p|csi-miR164c-5p|csi-miR164d-5p|ctr-miR164|fve-miR164a-5p|fve-miR164b|ghr-miR164|gma-miR164a|gma-miR164e|gma-miR164…	0	0	2	0.263498	2	0.192199
	aof-miR391	0	0	2	0.263498	2	0.192199
	csn-miRn45	0	0	2	0.263498	2	0.192199
	csn-miRn200	0	0	2	0.263498	2	0.192199
	conservative_comp7846_c0_53682	0	0	2	0.263498	2	0.192199
	ppe-miR7122a-3p	0	0	2	0.263498	2	0.192199
	csn-miRn131	0	0	1	0.131749	2	0.192199
	csn-miR396p-3p	0	0	1	0.131749	2	0.192199
	conservative_comp159355_c0_321659	0	0	1	0.131749	2	0.192199
	csn-miRn346	0	0	1	0.131749	2	0.192199
	csn-miRn240	0	0	1	0.131749	2	0.192199
	conservative_comp160152_c0_165883	0	0	1	0.131749	2	0.192199
	csn-miRn331	0	0	1	0.131749	2	0.192199
	csn-miRn300	0	0	1	0.131749	2	0.192199
	csn-miRn421	0	0	1	0.131749	2	0.192199
	aly-miR393a-5p|aly-miR393b-5p|ath-miR393a-5p|ath-miR393b-5p|atr-miR393|cas-miR393-5p|cpa-miR393|gma-miR393c-5p|gma-miR393d|gma-miR393e|gma-miR393f|gma-miR393g|htu-miR393a|htu-miR393b|htu-miR393c|mes-miR393b|stu-miR393-5p|tcc-miR393a|zma-miR393b-5p	0	0	1	0.131749	2	0.192199
	csn-miRn39	0	0	0	0	2	0.192199
	unconservative_comp28970_c0_76539	0	0	0	0	2	0.192199
	csn-miRn417	0	0	0	0	2	0.192199
	csn-miRn327	0	0	0	0	2	0.192199
	eun-miR172a-5p	0	0	0	0	2	0.192199
	csi-miR166b-5p	0	0	0	0	2	0.192199
	sly-miR403-5p	0	0	0	0	2	0.192199
	aof-miR171b|fve-miR171f-3p|gma-miR171k-3p|lja-miR171d-5p|mdm-miR171j|mdm-miR171k|mdm-miR171l|mes-miR171e|nta-miR171b|pab-miR171b|pab-miR171c|ppe-miR171b|ssl-miR171b|vvi-miR171f	0	0	0	0	2	0.192199
	bdi-miR5176-3p	0	0	0	0	2	0.192199
	mtr-miR2628	0	0	0	0	2	0.192199
	csn-miRn54	0	0	0	0	2	0.192199
	conservative_comp1072511_c0_94087	0	0	0	0	2	0.192199
	csn-miRn245	0	0	0	0	2	0.192199
	csn-miRn198	0	0	0	0	2	0.192199
	csn-miRn339	0	0	0	0	2	0.192199
	csn-miRn301	0	0	0	0	2	0.192199
	csn-miR166j|mtr-miR166e-5p|osa-miR166h-5p|zma-miR166m-5p	0	0	0	0	2	0.192199
	csn-miR171f|aly-miR170-5p|aly-miR171a-5p|ath-miR170-5p|ath-miR171a-5p|cas-miR170|cas-miR171a-5p|csi-miR171f-5p|gma-miR171j-5p|sly-miR171f|stu-miR171a-5p|stu-miR171c-5p	0	0	0	0	2	0.192199
	bna-miR168b	0	0	0	0	2	0.192199
	ppt-miR894	0	0	0	0	2	0.192199
	mtr-miR319a-5p	0	0	0	0	2	0.192199
	csn-miRn355-3P	0	0	6	0.790493	1	0.0960997
	csi-miR530a-5p	0	0	4	0.526995	1	0.0960997
	aof-miR166a|atr-miR166b|bdi-miR166f|csi-miR166b-3p|csi-miR166d-3p|csi-miR166g-3p|gma-miR166h-3p|gma-miR166k|pab-miR166e	0	0	4	0.526995	1	0.0960997
	csn-miR169e	0	0	3	0.395246	1	0.0960997
	csn-miRn308	0	0	3	0.395246	1	0.0960997
	csn-miRn322	0	0	2	0.263498	1	0.0960997
	aly-miR858-5p|ath-miR858a|cas-miR858	0	0	2	0.263498	1	0.0960997
	csn-miRn387	0	0	2	0.263498	1	0.0960997
	csn-miRn188	0	0	2	0.263498	1	0.0960997
	unconservative_comp7014_c0_148291	0	0	2	0.263498	1	0.0960997
	aau-miR168	0	0	2	0.263498	1	0.0960997
	csn-miRn53	0	0	2	0.263498	1	0.0960997
	csn-miRn51	0	0	2	0.263498	1	0.0960997
	csn-miRn353	0	0	2	0.263498	1	0.0960997
	csi-miR166c-5p	0	0	2	0.263498	1	0.0960997
	unconservative_comp129383_c0_344894|csn-miRn68	0	0	2	0.263498	1	0.0960997
	csn-miR535c|mdm-miR535d|ppe-miR535b	0	0	2	0.263498	1	0.0960997
	csn-miRn214	0	0	1	0.131749	1	0.0960997
	unconservative_comp159467_c2_117679	0	0	1	0.131749	1	0.0960997
	csi-miR169c-3p|csi-miR169d-3p|csi-miR169e-3p	0	0	1	0.131749	1	0.0960997
	csn-miRn171	0	0	1	0.131749	1	0.0960997
	conservative_comp133813_c0_16719	0	0	1	0.131749	1	0.0960997
	csn-miRn274	0	0	1	0.131749	1	0.0960997
	csn-miRn189	0	0	1	0.131749	1	0.0960997
	csn-miRn282-5P	0	0	1	0.131749	1	0.0960997
	csn-miRn28	0	0	1	0.131749	1	0.0960997
	csn-miRn213	0	0	1	0.131749	1	0.0960997
	conservative_comp55881_c0_209579	0	0	1	0.131749	1	0.0960997
	csn-miRn429	0	0	1	0.131749	1	0.0960997
	csn-miRn326	0	0	1	0.131749	1	0.0960997
	csn-miRn215	0	0	1	0.131749	1	0.0960997
	csn-miRn22	0	0	1	0.131749	1	0.0960997
	unconservative_comp152359_c0_9457	0	0	1	0.131749	1	0.0960997
	csn-miRn265	0	0	1	0.131749	1	0.0960997
	csn-miRn268	0	0	1	0.131749	1	0.0960997
	csn-miRn344	0	0	1	0.131749	1	0.0960997
	csn-miRn128	0	0	1	0.131749	1	0.0960997
	conservative_comp109921_c1_214192	0	0	1	0.131749	1	0.0960997
	csn-miRn19	0	0	1	0.131749	1	0.0960997
	cas-miR166c-3p|cas-miR166d|cas-miR166f-3p	0	0	1	0.131749	1	0.0960997
	sly-miR171e|stu-miR171b-3p	0	0	1	0.131749	1	0.0960997
	aof-miR171c|csi-miR171e-3p|csi-miR171g-3p|ctr-miR171|fve-miR171h|mdm-miR171a|mdm-miR171b|mdm-miR171p|mes-miR171a|ppe-miR171h	0	0	1	0.131749	1	0.0960997
	eun-miR167d-5p	0	0	1	0.131749	1	0.0960997
	csn-miRn88	0	0	1	0.131749	1	0.0960997
	ptc-miR6427-3p	0	0	1	0.131749	1	0.0960997
	csn-miRn351	0	0	0	0	1	0.0960997
	gra-miR8669	0	0	0	0	1	0.0960997
	csn-miRn10	0	0	0	0	1	0.0960997
	csn-miRn296	0	0	0	0	1	0.0960997
	csn-miRn273	0	0	0	0	1	0.0960997
	csn-miRn378	0	0	0	0	1	0.0960997
	csn-miRn33	0	0	0	0	1	0.0960997
	csn-miRn119	0	0	0	0	1	0.0960997
	csn-miRn385	0	0	0	0	1	0.0960997
	csn-miRn250	0	0	0	0	1	0.0960997
	csn-miRn389	0	0	0	0	1	0.0960997
	csn-miRn460	0	0	0	0	1	0.0960997
	csn-miRn304-5P	0	0	0	0	1	0.0960997
	csn-miRn251-5P	0	0	0	0	1	0.0960997
	csn-miRn411	0	0	0	0	1	0.0960997
	csn-miRn252	0	0	0	0	1	0.0960997
	csn-miRn305	0	0	0	0	1	0.0960997
	csn-miRn32	0	0	0	0	1	0.0960997
	conservative_comp161244_c1_12387	0	0	0	0	1	0.0960997
	csn-miRn96	0	0	0	0	1	0.0960997
	csn-miRn61	0	0	0	0	1	0.0960997
	unconservative_comp162802_c2_305945	0	0	0	0	1	0.0960997
	csn-miRn456	0	0	0	0	1	0.0960997
	csi-miR159b-5p	0	0	0	0	1	0.0960997
	unconservative_comp154102_c0_142296	0	0	0	0	1	0.0960997
	conservative_comp158453_c2_196519	0	0	0	0	1	0.0960997
	unconservative_comp151190_c0_14349	0	0	0	0	1	0.0960997
	vca-miR168b-3p	0	0	0	0	1	0.0960997
	csi-miR172d-5p	0	0	0	0	1	0.0960997
	mtr-miR5244	0	0	0	0	1	0.0960997
	csn-miRn466-5p	0	0	0	0	1	0.0960997
	unconservative_comp139276_c0_308631	0	0	0	0	1	0.0960997
	mes-miR535a	0	0	0	0	1	0.0960997
	aly-miR398b-3p|ath-miR398b-3p|ath-miR398c-3p|bra-miR398-3p	0	0	0	0	1	0.0960997
	mes-miR535d	0	0	0	0	1	0.0960997
	csn-miRn295	0	0	0	0	1	0.0960997
	mtr-miR5282	0	0	0	0	1	0.0960997
	csn-miRn278	0	0	0	0	1	0.0960997
	fve-miR159a-5p	0	0	0	0	1	0.0960997
	mtr-miR5291a|mtr-miR5291b|mtr-miR5291c	0	0	0	0	1	0.0960997
	csi-miR167d-3p,csn-miR167k,csn-miR167m	0	0	0	0	1	0.0960997
	bdi-miR845	0	0	0	0	1	0.0960997
	csn-miRn477	0	0	0	0	1	0.0960997
	bna-miR162a	0	0	0	0	1	0.0960997
	csn-miR394b	0	0	0	0	1	0.0960997
	unconservative_comp155832_c0_186239	0	0	0	0	1	0.0960997
	osa-miR1873	0	0	0	0	1	0.0960997
	gma-miR393b|mtr-miR393b-3p	0	0	0	0	1	0.0960997
	csn-miRn152	0	0	0	0	1	0.0960997
	tae-miR5085	0	0	0	0	1	0.0960997
	csn-miRn47	0	0	0	0	1	0.0960997
	lja-miR11091-3p	0	0	0	0	1	0.0960997
	aly-miR781-5p|ath-miR781a|ath-miR781b	0	0	0	0	1	0.0960997
	mes-miR482c	0	0	0	0	1	0.0960997
	vca-miR10203-3p	0	0	0	0	1	0.0960997
	sly-miR169e-3p	0	0	0	0	1	0.0960997
	csn-miRn144	0	0	0	0	1	0.0960997
	pvu-miR159a.2	0	0	0	0	1	0.0960997
	bdi-miR9495	0	0	0	0	1	0.0960997
	vvi-miR3630-5p	0	0	0	0	1	0.0960997
	seu-miR11034	0	0	0	0	1	0.0960997
	rgl-miR5574	0	0	0	0	1	0.0960997
	ghr-miR7499	0	0	0	0	1	0.0960997
	sly-miR5302a	0	0	0	0	1	0.0960997
	tae-miR9663-5p	0	0	0	0	1	0.0960997
	pab-miR11411a	0	0	0	0	1	0.0960997
	atr-miR8608	0	0	0	0	1	0.0960997
	stu-miR8042	0	0	0	0	1	0.0960997
	gra-miR8771f	0	0	0	0	1	0.0960997
	stu-miR8011b-3p	0	0	0	0	1	0.0960997
	gma-miR6300	0	0	0	0	1	0.0960997
	gma-miR9734	0	0	0	0	1	0.0960997
	ppe-miR6277	0	0	0	0	1	0.0960997
	osa-miR1319b	0	0	0	0	1	0.0960997
	tae-miR1137b-5p	0	0	0	0	1	0.0960997
	stu-miR408a-3p	0	0	0	0	1	0.0960997
	csi-miR156h-5p	0	0	0	0	1	0.0960997
	smo-miR1113	0	0	0	0	1	0.0960997
	stu-miR8050-5p	0	0	0	0	1	0.0960997
	fve-miR11308	0	0	0	0	1	0.0960997
	vca-miR10202a-5p	0	0	0	0	1	0.0960997
	vvi-miR3631b-3p	0	0	0	0	1	0.0960997
	bdi-miR5164	0	0	0	0	1	0.0960997
	gra-miR8769	0	0	0	0	1	0.0960997
	ghr-miR7510a	0	0	0	0	1	0.0960997
	mtr-miR1509a-5p	0	0	0	0	1	0.0960997
	rgl-miR7805-3p	0	0	0	0	1	0.0960997
	ptc-miR477d-5p	0	0	0	0	1	0.0960997
	stu-miR7993a|stu-miR7993b-3p|stu-miR7993c|stu-miR7993d	0	0	0	0	1	0.0960997
	csn-miRn5	0	0	3	0.395246	0	0
	csn-miRn476	0	0	3	0.395246	0	0
	csn-miRn386	0	0	3	0.395246	0	0
	conservative_comp162107_c1_118705	0	0	3	0.395246	0	0
	csn-miRn154	0	0	3	0.395246	0	0
	csn-miRn156	0	0	3	0.395246	0	0
	csn-miRn303	0	0	2	0.263498	0	0
	csn-miR5485	0	0	2	0.263498	0	0
	nta-miR1446	0	0	2	0.263498	0	0
	conservative_comp135691_c0_176424	0	0	2	0.263498	0	0
	bdi-miR7782-3p	0	0	2	0.263498	0	0
	eun-miR530-5p|ppe-miR530|stu-miR530	0	0	2	0.263498	0	0
	mes-miR319h|vun-miR319b	0	0	2	0.263498	0	0
	csn-miRn380	0	0	1	0.131749	0	0
	csn-miRn267-5P	0	0	1	0.131749	0	0
	csn-miRn284	0	0	1	0.131749	0	0
	csn-miRn256	0	0	1	0.131749	0	0
	csn-miRn186	0	0	1	0.131749	0	0
	csn-miRn74	0	0	1	0.131749	0	0
	csn-miRn371	0	0	1	0.131749	0	0
	csn-miRn82	0	0	1	0.131749	0	0
	csn-miRn254	0	0	1	0.131749	0	0
	unconservative_comp1917388_c0_292420	0	0	1	0.131749	0	0
	csn-miR160i	0	0	1	0.131749	0	0
	sbi-miR396e|zma-miR396c|zma-miR396d	0	0	1	0.131749	0	0
	unconservative_comp42393_c0_242624	0	0	1	0.131749	0	0
	conservative_comp156563_c0_348063	0	0	1	0.131749	0	0
	eun-miR159-5p	0	0	1	0.131749	0	0
	aly-miR393a-3p|ath-miR393a-3p|cas-miR393-3p	0	0	1	0.131749	0	0
	aau-miR319|aly-miR319a-3p|aly-miR319b-3p|amg-miR319|aof-miR319a|aqc-miR319|ath-miR319a|ath-miR319b|bra-miR319-3p|cca-miR319|gma-miR319h|gma-miR319j|gma-miR319k|gma-miR319m|hbr-miR319|lus-miR319a|mdm-miR319a|mdm-miR319b-3p|mes-miR319a|mes-miR319b|mes-miR319c|mes-miR319d|mes-miR319e|mtr-miR319d-3p|nta-miR319a|nta-miR319b|rco-miR319a|rco-miR319b|rco-miR319c|sly-miR319b|stu-miR319a-3p|tae-miR319|vun-…	0	0	1	0.131749	0	0
	csn-miRn159	0	0	1	0.131749	0	0
	aly-miR169b-5p|aly-miR169c-5p|aqc-miR169c|ata-miR169d-5p|ath-miR169b-5p|ath-miR169c|bdi-miR169c-5p|bdi-miR169f|bna-miR169n|cas-miR169b|cme-miR169f|cme-miR169h|csi-miR169g-5p|csi-miR169k-5p|csi-miR169m-5p|csi-miR169n-5p|csi-miR169o-5p|csi-miR169r-5p|gma-miR169a|gma-miR169f|gma-miR169g|gma-miR169m|lus-miR169f|lus-miR169h|lus-miR169j|mdm-miR169a|mdm-miR169g|mdm-miR169h|mdm-miR169i|mdm-miR169j|mes-mi…	0	0	1	0.131749	0	0
	csn-miRn227	0	0	1	0.131749	0	0
	csn-miR156f	0	0	1	0.131749	0	0
	aly-miR169a-3p|ata-miR169d-3p|zma-miR169r-3p	0	0	1	0.131749	0	0
	csn-miRn38-5P	0	0	1	0.131749	0	0
	sly-miR398a|stu-miR398a-3p	0	0	1	0.131749	0	0
	aly-miR399a-3p|aly-miR399h-3p|ath-miR399f|bdi-miR399d|bna-miR399a|bna-miR399b|cme-miR399c|csi-miR399a-3p|csi-miR399e-3p|lus-miR399a|lus-miR399c|lus-miR399e|mes-miR399b|mes-miR399c|mes-miR399d|mes-miR399g|ptc-miR399b|rco-miR399b|rco-miR399c|tcc-miR399b|tcc-miR399d|vvi-miR399e	0	0	1	0.131749	0	0
	csn-miRn134	0	0	1	0.131749	0	0
	cpa-miR319|mes-miR319f	0	0	1	0.131749	0	0
	gra-miR8771e	0	0	1	0.131749	0	0
	rgl-miR5141	0	0	1	0.131749	0	0
	bdi-miR7737-3p	0	0	1	0.131749	0	0
	ath-miR8175	0	0	1	0.131749	0	0
	ath-miR5998a|ath-miR5998b	0	0	1	0.131749	0	0
	conservative_comp146532_c1_91896	0	0	1	0.131749	0	0
	ata-miR398f-3p|ata-miR398g-3p|sbi-miR398|tae-miR398|zma-miR398a-3p|zma-miR398b-3p	0	0	1	0.131749	0	0
	aly-miR159c-3p|ath-miR159c|cas-miR159a	0	0	1	0.131749	0	0
	csn-miRn79-5P	0	0	1	0.131749	0	0
	csn-miRn350	0	0	1	0.131749	0	0
	ptc-miR397c	0	0	1	0.131749	0	0
	atr-miR8555	0	0	1	0.131749	0	0
	pta-miR946a-5p	0	0	1	0.131749	0	0
	tcc-miR169i	0	0	1	0.131749	0	0
	osa-miR1854-5p	0	0	1	0.131749	0	0
	gma-miR9729	0	0	1	0.131749	0	0
	ahy-miR3515	0	0	1	0.131749	0	0
	ppe-miR6281	0	0	1	0.131749	0	0
	csn-miRn293	0	0	1	0.131749	0	0
	pab-miR11493a|pab-miR11493b|pab-miR11493c	0	0	1	0.131749	0	0
	conservative_comp142298_c0_235554	0	0	1	0.131749	0	0
	bdi-miR7711-3p.4	0	0	1	0.131749	0	0
	osa-miR5812	0	0	1	0.131749	0	0
	conservative_comp1473952_c0_155449	0	0	1	0.131749	0	0
	ppe-miR6288b-3p	0	0	1	0.131749	0	0
	osa-miR417	0	0	1	0.131749	0	0
	csn-miRn442	0	0	1	0.131749	0	0
	aly-miR161-5p.2|ath-miR161.2|cas-miR161	0	0	1	0.131749	0	0
	ghr-miR7504b	0	0	1	0.131749	0	0
	ppt-miR533b-5p	0	0	1	0.131749	0	0
	csi-miR3951a-5p	0	0	1	0.131749	0	0
	aau-miR2086|amg-miR2086|mtr-miR2086-3p	0	0	1	0.131749	0	0
	aly-miR3441-5p.2	0	0	1	0.131749	0	0
	bdi-miR5176-5p	0	0	1	0.131749	0	0
	gma-miR10444	0	0	1	0.131749	0	0

## Sheet: Table S2
	Table S2	Sequences of Representative miRNAs Analyzed by qRT-PCR
	miRNA name	Seqences（5' to 3'）
	lja-miR166-3p	AUUUCGGACCAGGCUUCAUUCCCC
	csn-miR396d-5p	TTCCACAGCTTTCTTGAACTT
	gma-miR396e	UUCCACAGCUUUCUUGAACUGU
	lja-miR168-5p	UCGCUUGGUGCAGGUCGGGAAC
	osa-miR166g-3p	UCGGACCAGGCUUCAUUCCUC
	csn-miRn409	ATGTAACACTCTAGGAAACTTTAGG
